# Supplementary material for: Effects of complex training versus heavy resistance training on neuromuscular adaptation, running economy and 5-km performance in well-trained distance runners
Source: PeerJ. 2019 Apr 25;7:e6787. doi: 10.7717/peerj.6787 (PMC6487184; doi:10.7717/peerj.6787)
Supplement: Data S1 — Raw data exported from the neuromuscular adaptation, running economy and running performance testing applied for data analyses and preparation for Tables 4–6 and Figs. 2–5. [file peerj-07-6787-s001.xlsx]

## Sheet: Bacis info.
			Pre-test					post-test
Group	Age(year)	Height(cm)	Weight(kg)	fat-free mass(kg)	fat mass (kg)	BMI(kg·m-2)		Weight(kg)	fat-free mass(kg)	fat mass (kg)	BMI(kg·m-2)
CPX
1	19	177	61.4	56.3	5.1	19.6		60.7	56.3	4.4	19.2
2	20	183.1	67.7	59.3	8.4	20.2		69	61.8	7.2	20.2
3	22	190.9	71.1	66.2	4.9	19.5		74.6	67.7	6.9	20.4
4	20	176	53.6	48.2	5.4	17.3		53.6	48.2	5.4	17.3
5	21	176.8	61.3	55.5	5.8	19.6		65.3	54.5	10.8	21.1
6	19	177.8	62.9	55.4	7.5	19.9		63.7	55.7	8	20.1
7	20	182.2	61.4	56.5	4.9	18.5		60.1	55.3	4.8	18.1
8	19	168.2	54.3	50.1	4.2	19.2		54.4	50.9	3.5	19
9	21	174.8	70.9	56.9	14	23.2		71.4	57.6	13.8	23.3
10	21	175.1	66.2	55.5	10.7	21.6		61.6	55.9	5.7	19.7
HRT (No.)
1	20	170.1	49.5	46.4	3.1	17.1		52.3	48.1	4.2	18.1
2	23	175.8	61.2	53	8.2	19.8		62.9	54.2	8.7	20.1
3	22	171.8	54	49	5	18.3		54.4	49.3	5.1	18.4
4	23	175.9	59.1	52.8	6.3	19.1		59.7	53.3	6.4	19.3
5	22	175.1	59.8	53.1	6.7	19.5		58.8	52.6	6.2	19.2
6	22	178.2	57.8	52.3	5.5	18.2		57.8	52.3	5.5	18.2
7	20	175.9	60	54.2	5.8	19.4		58.8	53	5.8	18.8
8	20	182.9	58.9	57.1	1.8	17.6		58.9	57.1	1.8	17.6
9	19	172.1	59.5	52.4	7.1	20.1		57.7	49	8.7	20
CON (No.)
1	20	174.9	58.4	54.3	4.1	19.1		56.9	53.1	3.8	18.6
2	23	182	65.9	60.5	5.4	19.9		65.9	60.5	5.4	19.9
3	22	178.2	61.3	55.6	5.7	19.3		61.3	55.6	5.7	19.3
4	21	170.2	56.2	48.8	7.4	19.4		56.2	48.8	7.4	19.4
5	20	182.8	60.8	57.9	2.9	18.2		60.8	57.9	2.9	18.2
6	21	177	58.3	54.3	4	18.6		58.3	54.3	4	18.6
7	21	178	63.4	56.5	6.9	20		64.1	55.7	8.4	20.7
8	20	178	57.7	53.4	4.3	18.2		57.7	53.4	4.3	18.2
9	19	185	70.2	62.4	7.8	20.5		70.2	62.4	7.8	20.5

## Sheet: physiological test
	Pre-test											post-test
Group	VO2max (ml·kg·min-1)	RE at 12km·h-1 (ml·kg·min-1)	RE at 14km·h-1 (ml·kg·min-1)	RE at 16km·h-1 (ml·kg·min-1)	HR at 12km·h-1 (beats·min-1)	HR at 1ekm·h-1 (beats·min-1)	HR at 16km·h-1 (beats·min-1)	BLa at 12km·h-1 ( mmol·L-1)	BLa at 14km·h-1 ( mmol·L-1)	BLa at 16km·h-1 ( mmol·L-1)		VO2max (ml·kg·min-1)	RE at 12km·h-1 (ml·kg·min-1)	RE at 14km·h-1 (ml·kg·min-1)	RE at 16km·h-1 (ml·kg·min-1)	HR at 12km·h-1 (beats·min-1)	HR at 1ekm·h-1 (beats·min-1)	HR at 16km·h-1 (beats·min-1)	BLa at 12km·h-1 ( mmol·L-1)	BLa at 14km·h-1 ( mmol·L-1)	BLa at 16km·h-1 ( mmol·L-1)
CPX (No.)
1	71.231	44.7176	54.0029	65.2671	139.238	150.381	163.952	0.96	1.07	1.72		66.71	41.8395	47.7214	55.069	131.882	153.429	161.381	1.7	1.43	1.43
2	67.5527	45.3111	50.9586	60.7743	124.389	138.619	161	2.06	1.45	1.75		67.02	42.3852	44.8133	52.5371	128.476	138.667	154.238	0.89	1.02	1.02
3	71.719	47.58	53.5267	59.3052	146.4	158.571	175.524	2.03	1.43	1.91		68.9482	47.2857	52.2543	58.7095	147.905	158.381	171.095	1.53	1.14	1.14
4	69.5409	47.3095	58.7335	64.4155	140.381	155.4	170.05	1.27	0.96	1.94		72.5	45.0357	51.9305	59.2467	142.714	153.952	168.048	0.91	0.81	0.81
5	67.7373	47.9333	56.6771	61.5329	130.286	140.524	160.619	1.26	1.79	2.99		63.2873	43.3305	52.6005	56.868	137	148.81	160.492	1.34	0.87	1.69
6	60.8273	41.2333	49.6781	54.6262	129.571	145	163	1.49	2.03	3.43		63.8145	43.0781	46.539	54.28	119.81	132	158.286	1.49	1.98	2.23
7	64.9018	47.8981	55.3329	62.9224	138.762	149.857	163.667	0.81	0.8	1.5		60.1664	43.6547	52.2906	60.1706	134.353	152.118	158.294	1.18	1.15	1.15
8	57.8511	52.3025	56.9321	58.1586	147.875	161.143	173.214	1.2	2.95	3.01		58.38	49.2176	50.4957	53.9152	139.238	155.238	169.381	1.66	2.03	2.03
9	58.3617	42.8252	50.8329	54.4319	138.81	154.762	170.667	1.7	1.52	2.89		62.7909	45.2857	54.1657	55.5725	148	160.19	160.19	1.24	1.38	1.38
10	66.7945	49.1114	57.8533	66.3048	127.667	136.571	146.429	1.82	1.95	4.51		61.0909	43.0938	48.9305	54.4833	132	140	146	0.91	1.12	1.61
HRT (No.)
1	61.8787	47.4781	52.6081	57.1162	136.333	150.762	164.619	1.52	1.19	2.26		56.1509	43.6033	47.9052	55.14	138.952	149	161.333	0.9	1.51	1.88
2	69.1218	44.7933	50.8476	59.1043	119.476	132.619	147.857	0.89	1	1.71		69.234	43.4195	47.1819	57.74	119.905	132	148.19	0.82	0.9	1.05
3	70.4564	49.7671	56.5086	63.9024	135.381	148.048	161.762	1.13	0.97	1.46		71.6055	52.361	59.4695	66.769	141.714	155.619	168.429	1.22	1.33	1.65
4	68.4609	45.9962	51.6495	59.6781	122.476	137.048	152.381	2.08	2.56	2.33		68.4267	43.6424	50.6719	57.9262	128.286	134.905	148.81	1.72	1.12	1.48
5	62.7255	51.8319	58.4738	60.5595	161.81	176	186.81	2.18	3.23	3.23		61.88	46.8524	53.1386	58.3238	140.476	155.952	172.095	1.88	2.04	3.47
6	65.3845	45.199	53.7984	62.2585	141.238	149.632	164.2	1.38	1.51	2.63		62.8688	41.9595	48.4276	55.9748	134.476	147.429	162.524	1.35	1.56	2.18
7	71.72	47.8138	54.4533	61.449	139.238	151.429	164	1.21	1.54	2.02		73.453	49.3235	53.6276	61.3	135.412	150.235	166.875	1.3	2.48	1.66
8	53.8013	41.1938	47.419	53.5243	144.524	160.571	172.381	1.57	1.42	2.44		59.5645	40.0141	46.8038	53.2965	150.941	160	173.706	1.27	1.61	2.23
9	66.3782	49.0195	54.9476	58.8062	149.238	172.048	188.571	0.97	1.12	2.65		58.6636	44.441	49.8262	54.4081	138.714	157.333	177.714	0.69	0.8	1.87
CON (No.)
1	54.8527	45.3981	51.381	55.4643	139.476	152.476	169.143	1.55	1.88	3.52		63.2718	42.6467	49.4667	57.5481	138.048	148.81	162.19	1.12	1.43	2.73
2	66.7209	45.5757	50.659	58.9914	150	156.143	168.857	0.96	1.84	1.9		66.6164	43.3724	49.3871	60.2233	149.048	157	166.905	1.36	1.24	2.9
3	69.9118	46.139	52.3371	61.3643	143.952	158.619	174.571	1.3	1.41	2.74		70.7482	44.5224	51.3843	62.3338	144.048	158.952	172.81	1.08	1.31	1.84
4	69.8427	55.26	56.6871	64.949	111.524	126.476	136.571	2.43	2.23	2.98		69.7682	52.6448	55.8548	61.049	111.619	126.476	136.762	2.35	2.13	2.23
5	69.255	48.6962	55.5681	62.4557	147.333	162.048	180.333	1.3	1.36	3.3		71.1927	46.3748	55.87	62.9686	146.476	161.81	180.095	1.45	1.56	2.1
6	66.5136	48.5014	56.329	62.649	159.19	172.714	186.524	1.07	1.21	3.37		66.6158	47.6038	52.3767	62.8862	158.714	168.857	186.762	1.27	1.31	3.17
7	69.2291	49.4543	56.0562	64.361	138	153.143	169.619	2.13	1.83	2.14		69.943	45.9648	51.9743	61.0795	131.19	141.81	156.619	1.14	0.87	2.87
8	60.0227	44.8029	53.1	59.3943	136.81	148.81	159.667	0.87	1.93	2.72		63.26	43.4552	52.2981	60.83	160.238	172.714	186.571	1.27	1.11	1.72
9	68.9436	46.4524	53.4076	59.3429	152.381	167.619	181.095	1.27	1.31	2.17		68.7027	44.8071	52.3429	63.1957	152.524	167.857	180.619	1.27	1.31	2.17

## Sheet: strength&power test
	pre-test								post-test
Group	CMJ height (m)	peak Power(w/kg)	DJ height (m)	RSI (m/s)	1RM	50m (s)	5000m (s)		CMJ height (m)	peak Power(w/kg)	DJ height (m)	RSI (m/s)	1RM	50m (s)	5000m (s)
CPX (No.)
1	0.315	41.69	0.315	0.531	57.5	6.4	974		0.367	48.68	0.36	0.735	65	6.03	951
2	0.264	42.52	0.24	0.501	60	6.33	965		0.276	45.46	0.279	0.534	65	6.1	928
3	0.358	44.027	0.384	0.746	60	6.01	957		0.385333	49.157	0.417	0.957	70	5.85	922
4	0.281	42.223	0.271	0.472	60	6.57	935		0.292	42.452	0.328	0.561	70	6.6	921
5	0.285	40.17	0.274	0.452	65	6.4	939		0.337	47.87	0.287	0.547	70	6.16	926
6	0.302	40.83	0.363	0.69	60	6.01	954		0.351	48.4	0.393	0.950333	75	5.81	920
7	0.345	47.833	0.302	0.491	55	6.33	949		0.388	50.45	0.339	0.585	65	6.23	921
8	0.28	43.72	0.319	0.587	50	6.26	965		0.349667	43.06	0.367	0.69	60	6.3	937
9	0.358	47.423	0.343667	0.737333	80	6.11	944		0.381333	48.6	0.393	0.733	100	5.91	921
10	0.317667	46.167	0.327333	0.698	55	6.1	955		0.323667	47.1	0.375	0.787667	65	6.12	922
HRT (No.)
1	0.315667	47.11	0.334	0.632	60	6.29	950		0.353667	54.857	0.355	0.702	70	6.3	923
2	0.357667	44.05	0.352	0.558667	65	5.87	944		0.362667	50.25	0.363	0.680667	80	5.65	925
3	0.303333	45.463	0.323	0.542667	55	6.75	958		0.340333	48.097	0.315	0.724333	70	6.45	933
4	0.355	46.817	0.34125	0.65	85	5.54	946		0.386667	45.653	0.357	0.689333	95	5.51	921
5	0.312	43.403	0.319	0.549	55	6.23	942		0.352333	49.123	0.365	0.636	70	6.01	924
6	0.397667	49.597	0.385333	0.901667	70	6.22	956		0.402667	52.63	0.381	0.779	80	5.88	941
7	0.350667	47.13	0.366667	0.554333	50	6.31	971		0.379667	47.4	0.371	0.693333	55	6.32	956
8	0.251667	37.003	0.260667	0.451667	45	6.24	963		0.290667	37.83	0.282	0.473667	55	6.3	942
9	0.307	46.05	0.291333	0.700333	60	6.11	943		0.332	41.24	0.267	0.626333	70	5.94	929
CON (No.)
1	0.404	52.02	0.393	0.856	60	5.87	947		0.413	51.5	0.381	0.854	60	5.69	951
2	0.374	45.17	0.372	0.661	65	5.69	943		0.383	47.12	0.372	0.687	65	5.54	952
3	0.358	44.05	0.376	0.712	75	5.79	953		0.362	43.5	0.369	0.681	70	5.61	954
4	0.278	42.07	0.27	0.519	60	6.21	958		0.288	42.47	0.271	0.463	65	6.33	931
5	0.294	42.02	0.315	0.531	55	5.93	956		0.303	45.463	0.312	0.55	60	6.02	932
6	0.286	42.82	0.265	0.512	65	5.98	967		0.297	42.71	0.267	0.534	60	6.03	941
7	0.347	47.77	0.334	0.711	80	5.67	956		0.345	47.833	0.32	0.737	85	5.66	954
8	0.323	44.71	0.321	0.529	50	6.23	954		0.328	43.47	0.311	0.569	55	6.31	957
9	0.347	45.12	0.352	0.559	60	6.11	953		0.364	43.53	0.35	0.587	60	6.09	954
